# Supplementary material for: Methyl 1-{4-[(S)-2-(meth­oxy­carbon­yl)pyrrolidin-1-yl]-3,6-dioxocyclo­hexa-1,4-dien-1-yl}pyrrolidine-2-carboxyl­ate
Source: Acta Crystallogr Sect E Struct Rep Online. 2010 Jul 21;66(Pt 8):o2071. doi: 10.1107/S1600536810027947 (PMC3007373; doi:10.1107/S1600536810027947)
Supplement: Supplementary file 2 [file e-66-o2071-Isup2.hkl]

#
# h,k,l, Fc-squared, Fo-squared, sigma(Fo-squared) and status flag
#
data_I
_shelx_title ' 0769'
_shelx_refln_list_code          4
_shelx_F_calc_maximum      117.21
_exptl_crystal_F_000       383.94
_reflns_d_resolution_high  0.7701
 
loop_
 _symmetry_equiv_pos_as_xyz
 'x, y, z'
 '-x, y, -z'
 'x+1/2, y+1/2, z'
 '-x+1/2, y+1/2, -z'
 
_cell_length_a    11.4728
_cell_length_b     7.1556
_cell_length_c    11.7882
_cell_angle_alpha  90.000
_cell_angle_beta  111.230
_cell_angle_gamma  90.000
 
_shelx_F_squared_multiplier     1.000
 
loop_
 _refln_index_h
 _refln_index_k
 _refln_index_l
 _refln_F_squared_calc
 _refln_F_squared_meas
 _refln_F_squared_sigma
 _refln_observed_status
   2   0   0      784.96      736.57     15.73 o
   4   0   0       72.37       68.41      1.51 o
   6   0   0      110.59      105.72      1.64 o
   8   0   0       80.02       83.35      4.22 o
  10   0   0      211.05      189.49      8.52 o
  12   0   0       26.12       19.87      3.51 o
   1   1   0      594.83        0.73      0.43 o
   3   1   0     3575.04     3513.08     27.62 o
   5   1   0     3688.07     4065.73     34.85 o
   7   1   0      396.56      419.09      5.32 o
   9   1   0       97.06       93.38      3.05 o
  11   1   0        4.84        4.27      2.00 o
  13   1   0       15.00       13.60      3.84 o
   2   2   0     2225.50     2294.61     20.59 o
   4   2   0      393.53      400.29      3.66 o
   6   2   0      410.43      457.45      5.03 o
   8   2   0       17.16       17.29      0.94 o
  10   2   0      157.21      132.45      4.61 o
  12   2   0       36.94       30.87      5.00 o
   1   3   0     1017.56     1024.78     10.60 o
   3   3   0        5.07        5.60      0.49 o
   5   3   0     1311.72     1377.37     14.18 o
   7   3   0      109.29       98.05      1.77 o
   9   3   0       51.61       42.88      1.83 o
  11   3   0       49.33       51.08      3.86 o
  13   3   0        8.64        4.74      5.32 o
   0   4   0     3613.29     4034.91     65.86 o
   2   4   0      236.05      248.52      3.26 o
   4   4   0       77.63       79.65      1.41 o
   6   4   0      257.15      242.19      3.96 o
   8   4   0       27.16       25.46      2.32 o
  10   4   0       56.94       54.75      8.45 o
  12   4   0       16.45       17.67      5.36 o
   1   5   0      503.98      494.21      7.41 o
   3   5   0      264.02      255.18      5.39 o
   5   5   0      422.14      412.21      7.34 o
   7   5   0      270.03      261.03      6.81 o
   9   5   0       45.24       42.71      3.75 o
  11   5   0       19.11       21.18      4.84 o
   0   6   0     3059.42     3308.89     69.92 o
   2   6   0      171.15      157.41      4.48 o
   4   6   0       53.76       52.41      2.29 o
   6   6   0        7.25        4.42      2.16 o
   8   6   0        5.82        4.18     11.64 o
  10   6   0       16.26       24.63      5.94 o
   1   7   0      121.76      121.43      4.00 o
   3   7   0       63.57       78.69      4.35 o
   5   7   0      203.53      215.09      8.81 o
   7   7   0       37.29       34.87      3.81 o
   9   7   0       10.60       13.35      8.02 o
   0   8   0      223.11      195.09      8.24 o
   2   8   0      100.35       97.48      4.78 o
   4   8   0       38.45       37.24      4.07 o
   6   8   0        1.84       -3.46      3.92 o
   1   9   0       51.08       41.75      8.35 o
   3   9   0       33.89       28.14      5.07 o
 -14   0   1        0.97       22.15     10.28 o
 -12   0   1       14.84       22.26      4.34 o
 -10   0   1      160.76      153.70      4.70 o
  -8   0   1       28.80       25.18      1.28 o
  -6   0   1     3381.29     3702.00     54.87 o
  -4   0   1     4888.28     4885.01     71.06 o
  -2   0   1      290.60      341.47     13.11 o
   2   0   1     4680.77     4677.94     61.59 o
   4   0   1     2251.78     2374.89     31.89 o
   6   0   1      103.31      105.76      2.42 o
   8   0   1      366.29      367.28      8.26 o
  10   0   1        0.17        0.78      4.57 o
  12   0   1        9.51        9.25      3.43 o
 -13   1   1        3.51        2.74      3.77 o
 -11   1   1       16.81       11.62      2.28 o
  -9   1   1      184.14      191.61      2.89 o
  -7   1   1      240.91      285.77      3.69 o
  -5   1   1       13.35       13.05      0.46 o
  -3   1   1     5668.09     5786.53     51.28 o
  -1   1   1    13738.76        2.46      3.43 o
   1   1   1     2510.62     2313.82     28.28 o
   3   1   1     1040.97     1069.83      9.18 o
   5   1   1     1099.85     1237.32     10.44 o
   7   1   1      555.30      589.39      7.00 o
   9   1   1       53.24       42.87      1.90 o
  11   1   1       17.19       16.05      5.02 o
  13   1   1       83.87       85.94     14.73 o
 -12   2   1       50.49       48.53      6.17 o
 -10   2   1      222.99      235.99      5.06 o
  -8   2   1      119.16      116.49      2.18 o
  -6   2   1       94.79       87.52      1.26 o
  -4   2   1      325.52      325.95      3.53 o
  -2   2   1      226.44      223.95      2.51 o
   0   2   1    10119.29    10063.01    100.48 o
   2   2   1      425.20      402.46      4.09 o
   4   2   1      555.66      634.55      6.08 o
   6   2   1      228.50      221.78      2.83 o
   8   2   1      370.22      369.00      5.12 o
  10   2   1       81.74       61.48      4.32 o
  12   2   1       50.80       63.25      5.93 o
 -13   3   1       11.41       18.82      5.70 o
 -11   3   1        0.17        2.17      2.29 o
  -9   3   1      121.39      110.31      3.37 o
  -7   3   1       91.73       83.50      1.95 o
  -5   3   1      166.02      161.59      2.33 o
  -3   3   1      159.03      179.17      2.38 o
  -1   3   1     2973.63     3259.55     29.70 o
   1   3   1      888.34      920.45      9.46 o
   3   3   1      151.86      141.78      1.92 o
   5   3   1     1541.42     1666.74     16.52 o
   7   3   1       50.88       39.27      1.10 o
   9   3   1       53.55       41.36      2.76 o
  11   3   1        6.18        7.85      2.70 o
 -12   4   1        6.32        7.74      3.39 o
 -10   4   1      216.43      215.70      9.75 o
  -8   4   1       15.77       13.21      1.27 o
  -6   4   1       37.09       39.30      1.42 o
  -4   4   1       17.21       16.62      0.84 o
  -2   4   1      311.70      317.75      4.05 o
   0   4   1     2763.63     2989.21     28.12 o
   2   4   1      263.04      237.78      3.26 o
   4   4   1      515.32      531.15      6.89 o
   6   4   1       15.82       13.79      1.06 o
   8   4   1      164.75      132.03      5.36 o
  10   4   1      115.84      116.05      7.19 o
  12   4   1       47.86       56.30      7.24 o
 -11   5   1        1.48       -1.39      4.57 o
  -9   5   1        6.52        7.52      2.59 o
  -7   5   1      128.68      134.27      4.78 o
  -5   5   1      127.49      127.07      3.51 o
  -3   5   1      430.57      413.53      7.06 o
  -1   5   1     1237.33     1263.90     17.34 o
   1   5   1       78.37       73.45      2.19 o
   3   5   1      201.92      195.68      3.68 o
   5   5   1       38.70       45.59      1.77 o
   7   5   1       77.56       74.50      3.48 o
   9   5   1       29.81       21.28      5.37 o
  11   5   1        5.60        9.10      5.94 o
 -10   6   1       36.65       27.53      5.64 o
  -8   6   1       93.73      105.43      5.85 o
  -6   6   1      147.48      174.86      5.14 o
  -4   6   1      405.15      412.56      8.38 o
  -2   6   1      125.87      130.15      3.66 o
   0   6   1      310.43      315.01      6.62 o
   2   6   1       89.42       97.67      2.53 o
   4   6   1      414.89      427.93      8.91 o
   6   6   1       19.11       15.63      2.30 o
   8   6   1       12.27        9.48      3.03 o
  10   6   1       28.10       43.85      7.24 o
  -9   7   1       46.41       51.36     10.55 o
  -7   7   1        2.59       -1.00      2.86 o
  -5   7   1       65.66       63.86      3.43 o
  -3   7   1       15.52       19.46      2.65 o
  -1   7   1      306.29      298.92      6.97 o
   1   7   1       46.19       42.97      2.65 o
   3   7   1       38.02       42.26      3.17 o
   5   7   1       36.78       32.43      3.79 o
   7   7   1       19.58       14.43      4.01 o
  -6   8   1       25.38       41.38      4.61 o
  -4   8   1        2.50        2.21      2.66 o
  -2   8   1       67.67       62.38      3.99 o
   0   8   1      336.23      352.75      8.84 o
   2   8   1       13.52       15.48      3.09 o
   4   8   1       47.93       41.61      3.74 o
   6   8   1       18.45       14.68      4.12 o
  -3   9   1       56.81       54.06      6.20 o
  -1   9   1      102.80       96.25      9.30 o
   1   9   1       24.11       24.39      7.82 o
 -14   0   2       29.40       31.97      7.31 o
 -12   0   2       23.36       24.42      3.56 o
 -10   0   2      315.02      339.76      7.02 o
  -8   0   2     1120.44     1158.30     20.69 o
  -6   0   2     1095.02     1017.56     13.13 o
  -4   0   2     6136.53     6494.48     97.47 o
  -2   0   2      136.14      173.43      4.61 o
   0   0   2     1460.86     1557.13     29.58 o
   2   0   2     1354.30     1390.25     18.04 o
   4   0   2     1761.06     1888.95     26.64 o
   6   0   2      256.63      244.00      4.60 o
   8   0   2       47.13       45.03      2.04 o
  10   0   2       55.44       41.18      4.28 o
  12   0   2       12.28       25.37      5.15 o
 -13   1   2      125.29      136.77     10.28 o
 -11   1   2        3.00        2.76      1.55 o
  -9   1   2      642.92      684.96      8.06 o
  -7   1   2      555.00      562.46      6.36 o
  -5   1   2     2269.42     2388.82     21.25 o
  -3   1   2      116.21      120.68      1.50 o
  -1   1   2     5375.11     5148.73     45.81 o
   1   1   2       53.09       58.61      0.91 o
   3   1   2       76.48       86.69      1.16 o
   5   1   2        2.30        2.07      0.29 o
   7   1   2      102.72      114.10      2.12 o
   9   1   2      715.11      662.78     12.55 o
  11   1   2        4.67        3.93      2.44 o
 -14   2   2       15.16       18.88     13.13 o
 -12   2   2       47.53       55.58      5.41 o
 -10   2   2       84.85       86.86      2.36 o
  -8   2   2      242.42      245.11      3.58 o
  -6   2   2       71.13       78.46      1.28 o
  -4   2   2      205.09      184.27      2.21 o
  -2   2   2     1978.42     1892.18     17.80 o
   0   2   2      298.39      305.83      3.18 o
   2   2   2      492.25      546.96      5.44 o
   4   2   2      897.69      925.57      8.59 o
   6   2   2        5.04       10.88      3.68 o
   8   2   2       71.58       69.63      2.18 o
  10   2   2        5.37        3.62      1.80 o
  12   2   2       15.71       15.31      5.07 o
 -13   3   2        0.71        3.98      5.82 o
 -11   3   2       90.34       97.19      4.98 o
  -9   3   2      724.97      773.92     12.90 o
  -7   3   2      366.91      361.32      5.28 o
  -5   3   2      236.41      223.03      3.17 o
  -3   3   2      275.20      281.98      3.34 o
  -1   3   2     2806.38     3000.74     28.74 o
   1   3   2     1447.39     1494.92     16.36 o
   3   3   2       55.79       63.85      1.22 o
   5   3   2      142.10      136.77      2.33 o
   7   3   2       49.74       59.73      1.61 o
   9   3   2      171.99      130.59      5.65 o
  11   3   2       12.10        8.44      2.88 o
 -12   4   2       49.92       56.30      5.28 o
 -10   4   2        3.64        7.55      2.42 o
  -8   4   2      328.24      346.98      7.16 o
  -6   4   2       70.37       65.38      1.95 o
  -4   4   2       54.23       48.61      1.43 o
  -2   4   2      124.39      123.90      2.10 o
   0   4   2      196.17      202.60      3.05 o
   2   4   2      367.71      351.94      4.64 o
   4   4   2       91.75      114.09      2.38 o
   6   4   2       94.66       88.61      2.40 o
   8   4   2       39.49       45.33      6.49 o
  10   4   2       17.27        9.81      3.48 o
 -11   5   2       46.21       62.34      6.58 o
  -9   5   2      273.20      282.24      9.67 o
  -7   5   2      489.11      554.81     10.82 o
  -5   5   2      254.25      236.11      5.08 o
  -3   5   2       14.77       13.46      1.46 o
  -1   5   2       78.49       93.22      2.56 o
   1   5   2      206.98      205.42      4.26 o
   3   5   2       70.47       57.33      1.50 o
   5   5   2       38.15       36.61      1.99 o
   7   5   2       15.55       16.02      2.40 o
   9   5   2      247.70      266.25     13.46 o
 -10   6   2      109.79      107.24      8.83 o
  -8   6   2       84.99       95.22      5.72 o
  -6   6   2       14.65       17.81      2.43 o
  -4   6   2      285.75      276.27      6.21 o
  -2   6   2       88.31       84.87      3.84 o
   0   6   2        3.78        3.69      1.35 o
   2   6   2       45.31       34.43      2.15 o
   4   6   2       98.85       96.02      4.19 o
   6   6   2       14.58       18.17      2.72 o
   8   6   2        2.79       -2.27      4.55 o
  -9   7   2      254.28      270.78     19.12 o
  -7   7   2       41.50       40.81      4.49 o
  -5   7   2      135.06      132.96      5.28 o
  -3   7   2       20.94       26.11      3.06 o
  -1   7   2      151.84      168.91      4.90 o
   1   7   2       84.95       89.10      3.57 o
   3   7   2       59.37       60.77      3.59 o
   5   7   2       15.34       18.33      3.01 o
   7   7   2       15.74       26.51     11.01 o
  -6   8   2       13.15       23.16      4.59 o
  -4   8   2        1.59        5.64      2.82 o
  -2   8   2       39.18       42.11      4.02 o
   0   8   2       84.24       83.36      3.92 o
   2   8   2       47.70       56.99      4.27 o
   4   8   2       22.15       22.67      3.76 o
   6   8   2        0.52        1.42      3.59 o
  -3   9   2       48.46       51.86     10.12 o
  -1   9   2       73.63       62.00     11.76 o
   1   9   2       31.25       29.33      7.35 o
 -14   0   3      142.27      152.54     15.30 o
 -12   0   3        7.85       13.02      2.96 o
 -10   0   3      812.05      898.12     20.81 o
  -8   0   3       69.63       77.57      2.59 o
  -6   0   3     1942.39     2181.03     29.66 o
  -4   0   3     1946.85     2193.45     29.82 o
  -2   0   3     1276.34     1347.82     17.49 o
   0   0   3      640.56      608.15      9.62 o
   2   0   3      109.76      120.16      2.32 o
   4   0   3       35.77       43.66      1.27 o
   6   0   3      603.87      602.60     10.95 o
   8   0   3      190.04      189.91      6.02 o
  10   0   3        9.70       11.11      2.05 o
  12   0   3       45.78       32.65      6.85 o
 -13   1   3       42.02       34.03      3.25 o
 -11   1   3       93.47       90.42      2.61 o
  -9   1   3     2227.69     2256.46     24.03 o
  -7   1   3      409.62      415.65      5.55 o
  -5   1   3     1045.47     1176.24     11.00 o
  -3   1   3     1183.36     1287.77     11.85 o
  -1   1   3       47.02       51.12      0.90 o
   1   1   3      719.57      746.56      8.27 o
   3   1   3     2301.33     2518.87     23.88 o
   5   1   3      259.42      252.87      2.97 o
   7   1   3       50.46       51.98      1.53 o
   9   1   3      261.97      225.94      6.06 o
  11   1   3        8.37       10.82      3.64 o
 -14   2   3       41.60       33.65      5.91 o
 -12   2   3       87.32       95.32      4.73 o
 -10   2   3       50.38       46.86      1.75 o
  -8   2   3      808.22      863.88      8.35 o
  -6   2   3       79.57       89.99      1.54 o
  -4   2   3     1896.80     1990.03     17.91 o
  -2   2   3     2490.03     2501.72     22.13 o
   0   2   3      412.58      425.67      4.27 o
   2   2   3       59.49       60.45      1.07 o
   4   2   3      277.94      302.25      3.60 o
   6   2   3      116.50      122.35      2.13 o
   8   2   3      514.66      528.61     10.72 o
  10   2   3       34.24       36.21      2.95 o
  12   2   3        5.82       10.44      4.91 o
 -13   3   3       61.25       50.56      6.85 o
 -11   3   3       29.89       25.68      2.48 o
  -9   3   3      783.87      780.41     18.07 o
  -7   3   3      104.43       96.11      1.98 o
  -5   3   3      103.83      102.73      1.74 o
  -3   3   3      547.16      569.33      6.05 o
  -1   3   3      408.19      433.24      4.62 o
   1   3   3      651.06      695.11      6.70 o
   3   3   3        5.09        5.51      0.64 o
   5   3   3      136.04      137.48      2.65 o
   7   3   3       43.86       40.53      2.60 o
   9   3   3      148.10      143.18      5.33 o
  11   3   3       12.50       11.40      3.62 o
 -12   4   3       69.62       65.88      5.07 o
 -10   4   3       73.99       80.22      4.15 o
  -8   4   3      313.59      330.72      6.53 o
  -6   4   3      133.74      124.50      3.07 o
  -4   4   3     1547.33     1626.85     19.18 o
  -2   4   3      136.21      139.64      2.12 o
   0   4   3      222.28      242.87      3.35 o
   2   4   3       23.32       23.73      1.10 o
   4   4   3      180.81      169.21      3.16 o
   6   4   3       24.12       24.52      1.29 o
   8   4   3      257.08      227.75      8.48 o
  10   4   3       37.95       35.97      4.23 o
 -11   5   3       64.26       58.85      5.71 o
  -9   5   3      867.67      964.20     23.47 o
  -7   5   3       12.65       11.61      1.77 o
  -5   5   3      148.37      146.14      3.79 o
  -3   5   3       59.14       55.20      1.99 o
  -1   5   3      250.18      274.65      5.21 o
   1   5   3      124.22      127.84      2.97 o
   3   5   3      230.95      214.35      4.53 o
   5   5   3       13.57       14.33      1.66 o
   7   5   3       32.88       32.64      5.14 o
   9   5   3      185.96      196.12     14.61 o
 -10   6   3      205.63      220.41     16.35 o
  -8   6   3        6.32        7.28      4.62 o
  -6   6   3       75.94       68.27      3.29 o
  -4   6   3      468.96      484.09     10.59 o
  -2   6   3      340.41      342.26      8.41 o
   0   6   3       76.36       85.12      3.05 o
   2   6   3        0.02       -0.64      1.57 o
   4   6   3        4.10        2.86      2.06 o
   6   6   3        6.76        7.98      2.12 o
   8   6   3       10.18        3.49      4.63 o
  -9   7   3      324.23      367.46     15.43 o
  -7   7   3       97.82      115.79      6.44 o
  -5   7   3       35.47       36.04      4.68 o
  -3   7   3       38.20       34.96      2.81 o
  -1   7   3       85.76       84.45      4.61 o
   1   7   3       50.16       49.03      3.34 o
   3   7   3        8.29        5.06      2.49 o
   5   7   3       21.71       28.05      3.95 o
   7   7   3        8.64        6.46      4.97 o
  -6   8   3       17.83       26.61      6.33 o
  -4   8   3      115.54      104.30      5.21 o
  -2   8   3       95.61      101.32      5.01 o
   0   8   3       38.93       42.82      3.38 o
   2   8   3        2.75        2.52      3.29 o
   4   8   3       30.20       29.24      5.11 o
  -3   9   3       26.84       25.39      4.55 o
  -1   9   3        2.87        6.53      5.46 o
   1   9   3        0.74       -7.54     10.50 o
 -14   0   4       37.40       24.96      8.45 o
 -12   0   4        0.52       -2.07      2.49 o
 -10   0   4      780.93      773.93     16.24 o
  -8   0   4       34.39       34.63      1.18 o
  -6   0   4      427.83      414.99      5.82 o
  -4   0   4     1139.15     1207.82     19.19 o
  -2   0   4     1184.59     1177.12     16.75 o
   0   0   4     1727.11     1774.18     32.92 o
   2   0   4       34.40       26.91      1.07 o
   4   0   4       92.11      100.06      2.26 o
   6   0   4      175.74      200.56      5.50 o
   8   0   4      646.59      643.84     16.49 o
  10   0   4        3.56        6.51      2.04 o
 -13   1   4       15.68       18.03      2.97 o
 -11   1   4       85.58       79.73      2.37 o
  -9   1   4      953.72     1002.74     13.48 o
  -7   1   4       38.98       46.28      1.07 o
  -5   1   4     1342.29     1600.07     15.91 o
  -3   1   4      289.50      297.47      3.30 o
  -1   1   4      580.78      637.90      6.91 o
   1   1   4      185.28      190.97      2.59 o
   3   1   4      515.11      532.29      5.77 o
   5   1   4      263.11      283.65      3.63 o
   7   1   4      128.42      125.16      3.66 o
   9   1   4       52.77       51.19      2.61 o
  11   1   4       26.91       29.44      4.24 o
 -14   2   4       24.87       25.95      4.97 o
 -12   2   4      177.81      165.17      5.99 o
 -10   2   4      609.53      622.85     11.16 o
  -8   2   4      377.50      379.03      4.73 o
  -6   2   4      110.99      116.80      1.79 o
  -4   2   4     1930.51     2136.19     19.41 o
  -2   2   4      606.32      653.46      6.49 o
   0   2   4     1054.76     1114.14     11.08 o
   2   2   4      828.21      853.40      8.89 o
   4   2   4      540.58      553.75      6.78 o
   6   2   4        8.49        6.00      0.71 o
   8   2   4      160.24      144.53      4.52 o
  10   2   4        1.12        2.91      2.68 o
 -13   3   4        7.39        6.12      4.14 o
 -11   3   4       10.59       10.36      1.68 o
  -9   3   4      587.06      574.33      9.07 o
  -7   3   4      207.67      208.51      2.92 o
  -5   3   4     3113.79     3349.47     32.49 o
  -3   3   4      324.02      356.33      4.07 o
  -1   3   4       64.94       74.97      1.40 o
   1   3   4      392.19      403.24      4.62 o
   3   3   4      207.53      217.92      4.14 o
   5   3   4       68.92       66.27      1.78 o
   7   3   4        2.69        3.11      1.15 o
   9   3   4       34.66       32.98      3.03 o
  11   3   4      103.32      101.53     10.48 o
 -12   4   4      144.99      147.97      8.81 o
 -10   4   4      644.93      689.53     13.72 o
  -8   4   4       67.81       62.58      2.70 o
  -6   4   4       32.38       36.70      1.64 o
  -4   4   4      282.74      303.92      4.64 o
  -2   4   4      374.13      389.02      5.35 o
   0   4   4      394.70      454.40      5.81 o
   2   4   4      368.45      323.92      5.55 o
   4   4   4      253.49      228.77      4.36 o
   6   4   4      200.95      196.17      6.23 o
   8   4   4      107.79      112.17      5.74 o
  10   4   4        3.64       10.16      3.55 o
 -11   5   4       15.98       29.54      5.08 o
  -9   5   4      134.39      137.83      6.76 o
  -7   5   4      115.72      120.00      3.85 o
  -5   5   4      325.22      324.73      6.02 o
  -3   5   4      182.59      179.76      4.98 o
  -1   5   4      141.86      138.30      3.31 o
   1   5   4       83.96       87.15      2.59 o
   3   5   4       29.35       22.50      2.77 o
   5   5   4      196.94      208.56      5.66 o
   7   5   4       46.30       46.98      5.56 o
   9   5   4       22.71       25.94      4.17 o
 -10   6   4      360.05      391.86     14.95 o
  -8   6   4       58.54       65.61      5.58 o
  -6   6   4       17.93       18.98      3.67 o
  -4   6   4       38.86       36.83      2.40 o
  -2   6   4      108.27      111.96      3.71 o
   0   6   4        2.23        1.90      1.41 o
   2   6   4       46.17       44.71      2.60 o
   4   6   4       94.02       91.09      5.97 o
   6   6   4       30.64       36.52      3.40 o
   8   6   4      105.58      109.15      8.71 o
  -9   7   4      137.72      140.17      7.81 o
  -7   7   4       18.92       13.88      3.66 o
  -5   7   4      258.84      274.52      8.87 o
  -3   7   4       18.21       24.00      3.34 o
  -1   7   4       24.58       24.51      2.54 o
   1   7   4        8.23        6.65      2.21 o
   3   7   4       53.97       46.78      3.14 o
   5   7   4       91.04      105.84      5.87 o
  -6   8   4       74.16       85.18      6.57 o
  -4   8   4      117.52      106.29      6.15 o
  -2   8   4        2.62        5.71      2.76 o
   0   8   4       62.36       59.38      4.28 o
   2   8   4        0.63        4.07      3.82 o
   4   8   4       50.69       39.20      4.43 o
 -14   0   5       11.04       18.76      4.81 o
 -12   0   5       80.15       83.44      4.06 o
 -10   0   5      143.80      124.18      3.86 o
  -8   0   5       30.77       37.25      1.97 o
  -6   0   5      235.46      248.68      3.98 o
  -4   0   5      518.18      502.96      6.80 o
  -2   0   5      145.85      133.44      2.80 o
   0   0   5     2145.03     2368.24     48.93 o
   2   0   5     1591.13     1728.88     24.19 o
   4   0   5      457.40      468.49      9.58 o
   6   0   5       88.03       88.12      4.57 o
   8   0   5      238.77      274.38     14.72 o
  10   0   5        0.47       -2.28      2.73 o
 -13   1   5       41.29       39.38      4.02 o
 -11   1   5       55.18       52.52      4.03 o
  -9   1   5       37.43       33.18      1.00 o
  -7   1   5      112.29      114.60      1.97 o
  -5   1   5     1471.54     1732.93     16.76 o
  -3   1   5     1314.02     1348.97     12.84 o
  -1   1   5      468.96      504.81      5.92 o
   1   1   5     1018.34     1076.65     11.10 o
   3   1   5      516.80      586.63      8.36 o
   5   1   5      927.47      965.97     12.99 o
   7   1   5      159.33      176.57      4.36 o
   9   1   5        9.67        9.90      2.02 o
  11   1   5       75.65       65.03     16.33 o
 -14   2   5       19.85       22.89      4.70 o
 -12   2   5       32.28       31.39      2.25 o
 -10   2   5      793.27      767.14     13.64 o
  -8   2   5      445.30      458.67      7.25 o
  -6   2   5      447.89      441.30      5.51 o
  -4   2   5       29.51       29.60      0.86 o
  -2   2   5      134.08      115.38      1.85 o
   0   2   5      872.85     1042.57     10.57 o
   2   2   5        8.61        8.78      0.72 o
   4   2   5       18.01       21.26      1.03 o
   6   2   5      105.11      107.42      2.57 o
   8   2   5       41.15       43.10      2.74 o
  10   2   5       52.73       53.17      4.53 o
 -13   3   5       31.98       29.06      4.55 o
 -11   3   5        2.17        1.90      1.41 o
  -9   3   5      197.82      192.52      3.71 o
  -7   3   5       27.78       31.31      1.25 o
  -5   3   5      314.00      364.33      4.68 o
  -3   3   5      390.39      444.91      5.44 o
  -1   3   5      264.09      250.43      3.33 o
   1   3   5      343.02      335.99      4.88 o
   3   3   5       82.20       86.13      2.01 o
   5   3   5      149.90      157.44      3.29 o
   7   3   5       84.16       84.56      3.33 o
   9   3   5       42.02       35.92      4.45 o
 -12   4   5       19.80       26.86      4.20 o
 -10   4   5      238.10      236.16      7.21 o
  -8   4   5      101.43       97.49      4.36 o
  -6   4   5       95.97      105.07      2.71 o
  -4   4   5      272.22      276.39      4.61 o
  -2   4   5      219.48      201.31      3.70 o
   0   4   5      213.33      213.27      4.07 o
   2   4   5       59.68       57.50      2.64 o
   4   4   5        1.32        1.16      1.12 o
   6   4   5       23.10       24.92      1.96 o
   8   4   5      112.27      107.52      4.80 o
 -11   5   5        0.06        2.54      6.68 o
  -9   5   5        3.93        4.90      2.15 o
  -7   5   5       61.88       64.60      2.88 o
  -5   5   5      619.69      640.24     11.68 o
  -3   5   5        7.55        7.67      1.30 o
  -1   5   5      222.33      204.29      4.39 o
   1   5   5       83.58       82.16      3.47 o
   3   5   5      204.52      192.91      5.45 o
   5   5   5      674.68      737.97     14.81 o
   7   5   5       85.31       88.93     20.10 o
   9   5   5       38.41       31.45      5.94 o
 -10   6   5       48.05       49.25      5.19 o
  -8   6   5        0.94       -3.07      3.43 o
  -6   6   5       38.26       39.89      2.82 o
  -4   6   5      123.76      115.56      4.57 o
  -2   6   5       53.25       54.98      3.00 o
   0   6   5      121.98      127.31      4.52 o
   2   6   5      185.71      180.48      5.59 o
   4   6   5       20.93       23.78      2.97 o
   6   6   5       21.13       30.33      5.80 o
  -9   7   5        2.51        2.33      3.51 o
  -7   7   5      111.51      115.76      6.73 o
  -5   7   5      292.02      316.39     13.54 o
  -3   7   5       62.62       62.19      5.13 o
  -1   7   5       30.53       28.89      3.21 o
   1   7   5      136.50      131.20      5.07 o
   3   7   5       15.23       14.27      3.65 o
   5   7   5      214.78      221.75      9.02 o
  -6   8   5       10.88       22.82      5.97 o
  -4   8   5        9.85       15.54      3.45 o
  -2   8   5        3.57        1.62      4.03 o
   0   8   5       19.25       15.47      3.45 o
   2   8   5       19.87       24.37      3.63 o
 -14   0   6      155.11      151.28      9.93 o
 -12   0   6       53.80       44.85      3.24 o
 -10   0   6       28.06       23.58      1.72 o
  -8   0   6       10.13        9.02      1.00 o
  -6   0   6      432.31      419.80      7.09 o
  -4   0   6       59.94       51.72      1.49 o
  -2   0   6     1330.56     1370.80     20.01 o
   0   0   6     2301.46     2635.11     48.04 o
   2   0   6       16.26       25.02      2.99 o
   4   0   6     1349.59     1443.52     26.93 o
   6   0   6       20.95       24.70      2.37 o
   8   0   6        0.77       -0.63      2.94 o
  10   0   6        7.39       -2.28      7.76 o
 -13   1   6      112.03      120.30      5.29 o
 -11   1   6       70.22       66.52      2.45 o
  -9   1   6      422.31      398.99      6.09 o
  -7   1   6      168.40      188.18      3.11 o
  -5   1   6      606.76      689.00      7.92 o
  -3   1   6      157.18      188.05      2.78 o
  -1   1   6     1458.34     1580.39     18.09 o
   1   1   6      117.38      131.10      2.69 o
   3   1   6      308.04      325.17      5.52 o
   5   1   6     1055.63     1086.75     14.72 o
   7   1   6      182.67      192.76      5.69 o
   9   1   6      121.26      141.20      6.55 o
 -14   2   6        6.21       10.48      4.68 o
 -12   2   6      159.25      162.78      4.53 o
 -10   2   6        7.25        7.84      1.10 o
  -8   2   6       50.06       48.08      1.55 o
  -6   2   6      135.22      149.27      2.48 o
  -4   2   6      931.32      931.54     10.25 o
  -2   2   6       37.54       33.49      1.14 o
   0   2   6      473.28      507.03      7.10 o
   2   2   6       48.95       42.97      1.34 o
   4   2   6      994.30      996.83     12.80 o
   6   2   6       22.28       23.38      1.80 o
   8   2   6      108.24      108.01      4.25 o
  10   2   6       57.34       69.56      5.34 o
 -13   3   6      118.03      128.58      7.50 o
 -11   3   6        5.12        9.36      1.98 o
  -9   3   6        1.04        2.83      1.45 o
  -7   3   6       26.70       24.11      1.22 o
  -5   3   6       88.52       91.45      1.91 o
  -3   3   6        9.06       11.41      1.10 o
  -1   3   6      426.75      449.20      6.84 o
   1   3   6      461.90      470.87      6.78 o
   3   3   6       76.27       78.20      1.94 o
   5   3   6     1285.38     1358.50     19.00 o
   7   3   6       57.07       63.76      3.18 o
   9   3   6        0.67        4.41      2.89 o
 -12   4   6       59.59       52.88      4.26 o
 -10   4   6       72.13       79.45      4.15 o
  -8   4   6       24.63       23.52      2.02 o
  -6   4   6       71.12       72.93      3.21 o
  -4   4   6      317.30      321.89      5.61 o
  -2   4   6        7.79        8.26      1.09 o
   0   4   6      402.24      459.38      8.10 o
   2   4   6      293.80      270.52      5.02 o
   4   4   6      607.31      671.42     13.21 o
   6   4   6      216.75      227.33      6.86 o
   8   4   6       75.55       76.74      4.69 o
 -11   5   6        1.33       11.10      3.85 o
  -9   5   6       57.91       56.89      3.49 o
  -7   5   6      150.88      169.65      6.23 o
  -5   5   6       29.06       28.06      1.78 o
  -3   5   6        7.20        6.88      1.38 o
  -1   5   6      340.65      340.27      6.87 o
   1   5   6      223.50      215.53      6.98 o
   3   5   6       98.28       98.38      4.07 o
   5   5   6      150.48      157.33      5.52 o
   7   5   6       67.27       59.31      4.79 o
 -10   6   6       14.03       14.42      3.94 o
  -8   6   6       27.68       26.78      2.77 o
  -6   6   6        7.91        7.84      2.33 o
  -4   6   6        2.74        1.44      1.79 o
  -2   6   6       76.08       67.11      3.70 o
   0   6   6      247.29      253.13      6.81 o
   2   6   6       54.92       58.84      3.38 o
   4   6   6      516.96      530.30     13.22 o
   6   6   6       78.32       80.92      6.88 o
  -9   7   6       32.47       32.26      5.83 o
  -7   7   6       43.38       46.72      6.03 o
  -5   7   6       18.72       15.18      4.32 o
  -3   7   6       14.86       15.60      3.08 o
  -1   7   6       89.16       79.89      4.34 o
   1   7   6       24.46       31.13      4.19 o
   3   7   6       65.79       69.93      4.69 o
   5   7   6      149.35      146.62     15.98 o
  -6   8   6       48.86       52.93     12.79 o
  -4   8   6       28.56       24.22      5.00 o
  -2   8   6        6.56        0.27      8.44 o
   0   8   6       20.99       14.16      5.05 o
   2   8   6       29.05       25.54      5.56 o
 -14   0   7      239.77      283.67     19.41 o
 -12   0   7      240.93      250.79      9.40 o
 -10   0   7        2.82        2.57      1.34 o
  -8   0   7      211.04      190.99      4.22 o
  -6   0   7       57.24       55.20      2.12 o
  -4   0   7       44.79       47.97      1.48 o
  -2   0   7      471.80      527.93      9.35 o
   0   0   7      301.85      361.72      8.73 o
   2   0   7      114.01      106.09      3.85 o
   4   0   7     1298.97     1290.58     37.23 o
   6   0   7        9.66        5.99      2.62 o
   8   0   7       12.97        9.76      4.22 o
 -13   1   7       64.25       56.95      3.18 o
 -11   1   7       46.81       44.01      2.03 o
  -9   1   7       98.66      113.05      2.65 o
  -7   1   7      181.54      206.64      3.48 o
  -5   1   7      236.84      255.03      3.89 o
  -3   1   7      348.81      376.50      5.12 o
  -1   1   7     1051.00     1148.87     14.62 o
   1   1   7       83.46       81.60      2.27 o
   3   1   7      411.60      419.50      6.50 o
   5   1   7      106.72      107.62      2.87 o
   7   1   7       68.65       70.90      3.52 o
   9   1   7       65.64       77.55      4.13 o
 -14   2   7      418.65      482.05     15.17 o
 -12   2   7       21.24       20.17      2.16 o
 -10   2   7       79.85       78.77      3.69 o
  -8   2   7       37.08       42.06      1.77 o
  -6   2   7      133.44      146.28      2.56 o
  -4   2   7      130.12      133.69      2.44 o
  -2   2   7      419.29      424.29      6.00 o
   0   2   7      127.25      138.15      2.91 o
   2   2   7       89.15       84.88      1.90 o
   4   2   7     1850.42     1937.55     25.69 o
   6   2   7      252.61      266.62      6.54 o
   8   2   7       43.19       45.77      3.34 o
 -13   3   7       20.17       23.24      4.27 o
 -11   3   7       17.58       13.37      2.16 o
  -9   3   7        2.80        1.98      1.44 o
  -7   3   7      231.69      221.19      4.32 o
  -5   3   7       11.69       11.32      1.38 o
  -3   3   7       41.98       55.57      2.10 o
  -1   3   7      805.33      857.57     12.76 o
   1   3   7      612.93      650.41     10.16 o
   3   3   7      134.95      126.96      2.89 o
   5   3   7      260.78      272.04      5.76 o
   7   3   7       45.02       45.89      6.12 o
   9   3   7      337.77      389.87     13.02 o
 -12   4   7       23.42       20.44      2.55 o
 -10   4   7       61.21       63.75      4.06 o
  -8   4   7        8.14       12.53      1.75 o
  -6   4   7       47.93       49.42      1.94 o
  -4   4   7      112.36      114.26      3.40 o
  -2   4   7       41.98       44.13      2.06 o
   0   4   7      280.88      257.33      6.52 o
   2   4   7        8.49        6.53      1.40 o
   4   4   7     1205.84     1258.90     21.99 o
   6   4   7       29.30       30.71      2.81 o
   8   4   7       42.87       32.92      4.13 o
 -11   5   7        0.79        5.60      4.08 o
  -9   5   7        3.07        2.95      2.20 o
  -7   5   7       33.12       35.53      2.62 o
  -5   5   7       63.18       49.35      2.50 o
  -3   5   7       48.71       40.49      2.29 o
  -1   5   7       48.77       51.98      2.61 o
   1   5   7       25.11       21.39      2.67 o
   3   5   7      201.84      217.70      6.48 o
   5   5   7       42.98       43.68      4.86 o
   7   5   7       11.65        3.85      3.57 o
 -10   6   7       16.15       11.00      4.29 o
  -8   6   7       28.33       24.44      3.00 o
  -6   6   7        3.96        4.39      2.20 o
  -4   6   7        6.10        2.14      1.86 o
  -2   6   7      117.67      108.95      4.02 o
   0   6   7       14.64       18.33      2.94 o
   2   6   7       46.25       46.38      4.30 o
   4   6   7      373.06      396.56     16.05 o
   6   6   7       53.00       72.78     53.89 o
  -7   7   7       16.40       17.79      3.21 o
  -5   7   7        6.31        7.10      3.26 o
  -3   7   7       40.33       38.23      4.14 o
  -1   7   7       28.16       32.02      3.73 o
   1   7   7       16.10       21.01      3.20 o
   3   7   7       47.33       39.98      4.76 o
  -4   8   7       14.48        9.44      5.05 o
  -2   8   7       15.40       17.38      5.19 o
   0   8   7       57.69       47.66      5.65 o
 -14   0   8       79.07       98.90      8.52 o
 -12   0   8        4.13        6.56      2.19 o
 -10   0   8        5.54        2.66      1.73 o
  -8   0   8       85.98       77.65      2.74 o
  -6   0   8     1566.42     1631.66     26.31 o
  -4   0   8      630.87      698.00     12.36 o
  -2   0   8      392.24      419.60      9.14 o
   0   0   8       40.65       42.30      2.48 o
   2   0   8       16.69       22.55      3.75 o
   4   0   8      543.91      549.90     17.76 o
   6   0   8       77.41       81.94      6.24 o
   8   0   8        1.49        4.00      3.25 o
 -13   1   8       20.30       22.34      2.99 o
 -11   1   8       44.36       39.40      2.11 o
  -9   1   8       80.89       81.64      2.60 o
  -7   1   8      224.53      240.47      4.23 o
  -5   1   8      167.36      166.16      3.08 o
  -3   1   8       67.70       71.24      1.96 o
  -1   1   8      589.28      592.83      8.66 o
   1   1   8       60.25       60.77      1.95 o
   3   1   8       10.54       10.59      1.25 o
   5   1   8        8.65        9.83      1.63 o
   7   1   8       98.49      100.00      4.55 o
 -14   2   8      177.94      200.58      8.70 o
 -12   2   8        1.22        2.68      2.36 o
 -10   2   8        9.32        7.24      1.75 o
  -8   2   8      162.45      152.44      4.37 o
  -6   2   8      220.14      209.54      3.85 o
  -4   2   8       32.09       26.14      1.28 o
  -2   2   8      242.50      233.13      4.33 o
   0   2   8      560.02      568.40      7.80 o
   2   2   8      201.53      202.22      3.72 o
   4   2   8      200.76      187.71      4.23 o
   6   2   8      101.25      105.41      4.45 o
   8   2   8       53.26       56.06      3.72 o
 -13   3   8        3.68        5.05      2.51 o
 -11   3   8        8.53        7.65      1.98 o
  -9   3   8        6.91        1.81      2.38 o
  -7   3   8      133.98      126.28      4.29 o
  -5   3   8       48.60       50.28      1.76 o
  -3   3   8      851.72      860.71     13.86 o
  -1   3   8       21.87       23.59      1.60 o
   1   3   8       96.63       93.32      5.16 o
   3   3   8      664.56      714.70     11.20 o
   5   3   8      198.05      201.35      5.69 o
   7   3   8       14.09       19.10      2.97 o
 -12   4   8        2.57        0.95      2.62 o
 -10   4   8        0.35        5.73      2.52 o
  -8   4   8       91.52       79.34      4.36 o
  -6   4   8      145.29      131.83      3.65 o
  -4   4   8      247.38      232.37      5.31 o
  -2   4   8       99.08       89.34      4.70 o
   0   4   8      351.31      353.42      7.05 o
   2   4   8      120.60      115.52      4.03 o
   4   4   8       94.14       97.05      3.75 o
   6   4   8       13.29       15.75      2.95 o
 -11   5   8        2.55        4.57      2.80 o
  -9   5   8       25.54       21.02      2.82 o
  -7   5   8       48.86       39.71      2.74 o
  -5   5   8       71.76       74.85      3.15 o
  -3   5   8        2.92        2.54      1.60 o
  -1   5   8       84.29       79.75      3.31 o
   1   5   8       61.19       70.11      3.88 o
   3   5   8       20.55       20.49      2.81 o
   5   5   8       29.16       20.89      4.13 o
 -10   6   8        0.97       -3.15      4.50 o
  -8   6   8        3.58        5.82      2.35 o
  -6   6   8       84.55       87.56      4.75 o
  -4   6   8      340.67      349.81      8.16 o
  -2   6   8       76.40       76.05      3.84 o
   0   6   8        6.69        6.97      2.96 o
   2   6   8       23.55       36.13      4.04 o
   4   6   8       99.08      123.72     11.45 o
  -7   7   8       13.42       -1.00      6.74 o
  -5   7   8        6.35        4.44      3.41 o
  -3   7   8        4.85        4.66      3.37 o
  -1   7   8       49.39       46.10      4.14 o
   1   7   8       24.60       31.01      6.66 o
 -14   0   9        8.66       10.22      4.59 o
 -12   0   9       55.20       52.45      3.53 o
 -10   0   9      121.78       91.12      3.88 o
  -8   0   9       68.16       71.97      2.83 o
  -6   0   9       78.88       79.63      3.11 o
  -4   0   9      662.50      636.93     13.06 o
  -2   0   9        5.61        2.01      1.86 o
   0   0   9      228.77      198.02      6.72 o
   2   0   9      385.81      387.83     11.42 o
   4   0   9       51.78       42.68      7.42 o
   6   0   9       48.81       46.80      5.14 o
   8   0   9        3.08        5.94      3.79 o
 -13   1   9        8.52        8.42      3.10 o
 -11   1   9       65.01       67.49      2.92 o
  -9   1   9      293.28      252.75      5.26 o
  -7   1   9       98.96       89.70      2.30 o
  -5   1   9      945.04      954.32     11.99 o
  -3   1   9      510.38      498.15      7.22 o
  -1   1   9      151.66      158.72      3.40 o
   1   1   9       23.60       36.64      2.38 o
   3   1   9       36.22       28.45      1.93 o
   5   1   9       80.66       77.71      3.99 o
   7   1   9       14.47       15.42      3.02 o
 -14   2   9        2.82        4.80      5.94 o
 -12   2   9        9.07        4.38      1.91 o
 -10   2   9       33.33       32.37      2.48 o
  -8   2   9      103.22      104.85      3.41 o
  -6   2   9      204.75      187.01      4.03 o
  -4   2   9     1456.06     1511.24     19.88 o
  -2   2   9      137.85      136.27      3.39 o
   0   2   9      467.29      414.46      6.72 o
   2   2   9      210.50      208.89      5.00 o
   4   2   9       66.17       66.13      2.91 o
   6   2   9      114.72      123.20      6.18 o
 -13   3   9       11.90        9.41      2.58 o
 -11   3   9        7.09        8.13      2.41 o
  -9   3   9      477.14      457.83     11.09 o
  -7   3   9      123.62      121.38      4.29 o
  -5   3   9      735.67      764.33     12.55 o
  -3   3   9      130.96      115.86      4.02 o
  -1   3   9     1311.15     1376.12     20.17 o
   1   3   9      187.91      175.96      3.98 o
   3   3   9       29.91       28.70      2.48 o
   5   3   9        2.99        4.15      2.76 o
   7   3   9        0.25        5.50      5.01 o
 -12   4   9       12.82        7.45      3.76 o
 -10   4   9       23.54       22.16      3.24 o
  -8   4   9        5.17        7.57      2.12 o
  -6   4   9      177.27      177.25      4.53 o
  -4   4   9      720.22      740.64     13.66 o
  -2   4   9       47.36       47.09      2.75 o
   0   4   9      145.29      141.06      4.08 o
   2   4   9      119.85      134.19      4.82 o
   4   4   9       51.93       51.99      4.29 o
   6   4   9       71.66       74.70      6.51 o
 -11   5   9        8.31        9.03      3.39 o
  -9   5   9       51.66       48.07      4.72 o
  -7   5   9       13.11       17.02      2.51 o
  -5   5   9      321.61      332.89      8.01 o
  -3   5   9      155.15      165.25      5.02 o
  -1   5   9        1.51        0.14      2.23 o
   1   5   9        0.70        3.30      2.28 o
   3   5   9       53.79       46.96      5.27 o
   5   5   9       17.08       28.33      7.10 o
  -8   6   9       39.23       37.58      3.88 o
  -6   6   9       40.08       33.19      3.40 o
  -4   6   9      259.81      264.31      7.00 o
  -2   6   9       55.03       57.77      4.68 o
   0   6   9       26.05       26.13      3.64 o
   2   6   9       37.42       39.97      4.16 o
  -7   7   9       24.01       28.32      5.75 o
  -5   7   9      195.14      185.72      7.94 o
  -3   7   9       48.66       45.16      6.63 o
  -1   7   9        1.90        7.44      7.09 o
 -14   0  10        2.69        1.54     10.05 o
 -12   0  10        0.78       -2.88      2.93 o
 -10   0  10        4.14        2.58      2.06 o
  -8   0  10       16.52       14.56      2.09 o
  -6   0  10      638.03      654.20     14.25 o
  -4   0  10      660.98      699.42     14.92 o
  -2   0  10       48.67       45.60      3.66 o
   0   0  10      685.41      676.86     17.51 o
   2   0  10       63.52       79.14      4.57 o
   4   0  10       86.84       91.27      7.08 o
   6   0  10       14.95       15.66      4.00 o
 -13   1  10       23.28       21.93      3.72 o
 -11   1  10      121.39      125.90      5.83 o
  -9   1  10      223.89      224.04      4.92 o
  -7   1  10       32.08       33.19      1.67 o
  -5   1  10      704.42      710.07      9.71 o
  -3   1  10       74.69       64.90      2.41 o
  -1   1  10       41.32       36.98      2.15 o
   1   1  10      222.46      205.55      5.06 o
   3   1  10        0.63        2.20      1.85 o
   5   1  10        3.87        2.41      2.74 o
 -12   2  10        9.67        8.79      1.79 o
 -10   2  10      140.14      125.98      4.68 o
  -8   2  10      356.65      348.62      7.08 o
  -6   2  10      128.81      119.72      3.47 o
  -4   2  10      563.47      554.86      9.29 o
  -2   2  10      422.31      414.15      7.16 o
   0   2  10      547.68      527.93      9.77 o
   2   2  10      303.02      322.47      6.70 o
   4   2  10        5.38       13.73      2.89 o
   6   2  10       54.74       56.68      4.93 o
 -13   3  10       18.91       19.80      3.81 o
 -11   3  10       27.03       24.08      2.77 o
  -9   3  10       14.22       12.24      2.70 o
  -7   3  10      282.95      286.85      6.30 o
  -5   3  10     2052.54     2229.39     32.23 o
  -3   3  10       37.86       36.81      2.76 o
  -1   3  10      274.31      267.67      5.94 o
   1   3  10        0.17       -1.44      2.34 o
   3   3  10       17.20       15.50      2.70 o
   5   3  10       18.04       19.15      3.31 o
 -12   4  10       13.57       16.29      3.07 o
 -10   4  10       47.40       53.18      6.06 o
  -8   4  10       67.80       67.64      4.17 o
  -6   4  10      126.43      119.03      4.07 o
  -4   4  10      294.63      311.98      7.24 o
  -2   4  10       54.47       57.36      3.38 o
   0   4  10      354.31      346.04      7.94 o
   2   4  10      110.77      109.48      4.68 o
   4   4  10        1.04        0.71      3.86 o
  -9   5  10       95.74       94.34      8.91 o
  -7   5  10       59.48       68.97      4.20 o
  -5   5  10      436.74      472.23     10.39 o
  -3   5  10       49.41       51.44      3.18 o
  -1   5  10       12.99       14.00      2.74 o
   1   5  10       67.58       60.79      4.56 o
   3   5  10        8.31        4.67      4.68 o
  -8   6  10        1.16        6.21      3.87 o
  -6   6  10       64.34       60.69      4.74 o
  -4   6  10       87.80       82.76      4.21 o
  -2   6  10       33.55       39.04      3.96 o
   0   6  10      207.41      224.91      8.66 o
  -3   7  10       25.07       21.80      5.95 o
 -12   0  11       20.31       33.15      8.30 o
 -10   0  11        9.58       12.86      3.84 o
  -8   0  11       38.51       35.34      4.42 o
  -6   0  11      211.61      201.43      8.11 o
  -4   0  11       36.84       36.99      2.96 o
  -2   0  11       99.58       94.97      4.41 o
   0   0  11      141.62      120.19      6.07 o
   2   0  11        2.91        2.86      3.23 o
   4   0  11       47.88       38.88      5.23 o
 -13   1  11       19.41       21.67      3.05 o
 -11   1  11       20.28       21.70      2.59 o
  -9   1  11       68.32       67.89      3.07 o
  -7   1  11       24.94       21.77      2.06 o
  -5   1  11      468.32      481.49      8.05 o
  -3   1  11      259.92      268.32      5.33 o
  -1   1  11      631.81      585.91     11.18 o
   1   1  11      122.69      118.51      3.87 o
   3   1  11       25.82       24.28      3.07 o
   5   1  11      141.36      167.59      8.38 o
 -12   2  11       45.53       46.91      3.44 o
 -10   2  11       10.83       10.11      2.92 o
  -8   2  11      253.37      267.50      5.77 o
  -6   2  11      443.91      453.71      8.86 o
  -4   2  11        7.06        8.24      1.70 o
  -2   2  11       18.92       16.63      2.03 o
   0   2  11       24.92       16.70      1.99 o
   2   2  11       20.58       23.39      2.08 o
   4   2  11        1.18       -0.85      3.18 o
 -11   3  11       71.83       67.47      5.08 o
  -9   3  11       18.71       14.75      2.61 o
  -7   3  11       12.16       16.20      3.97 o
  -5   3  11       35.27       40.36      2.51 o
  -3   3  11        7.64        5.72      1.94 o
  -1   3  11      367.63      363.92      8.08 o
   1   3  11       21.41       19.93      2.89 o
   3   3  11       15.56       19.07      3.90 o
 -10   4  11       93.52      117.01      8.28 o
  -8   4  11       29.37       25.05      3.09 o
  -6   4  11      265.20      292.76      8.04 o
  -4   4  11        2.76        2.78      2.10 o
  -2   4  11       60.38       55.48      3.59 o
   0   4  11       63.00       61.56      3.79 o
   2   4  11       20.37       16.46      2.77 o
  -9   5  11       10.78        8.62      5.13 o
  -7   5  11       22.37       27.05      3.16 o
  -5   5  11      223.49      230.62      7.34 o
  -3   5  11      124.13      118.68      5.01 o
  -1   5  11       87.60       79.16      4.84 o
   1   5  11       16.46       17.29      3.57 o
  -6   6  11      103.56      100.03     10.34 o
  -4   6  11       25.65       27.36      5.18 o
  -2   6  11       38.59       31.24      4.20 o
 -12   0  12       58.73       52.90      5.08 o
 -10   0  12        8.12        8.17      3.27 o
  -8   0  12      128.74      136.57      5.57 o
  -6   0  12       41.27       50.07      3.69 o
  -4   0  12      174.40      173.39      8.37 o
  -2   0  12       62.96       55.60      3.87 o
   0   0  12       80.46       78.84      4.58 o
   2   0  12       11.85        5.85      6.17 o
   4   0  12       17.88       31.26     14.39 o
 -11   1  12        3.25        2.47      2.35 o
  -9   1  12       12.30       15.60      2.75 o
  -7   1  12       29.79       38.39      2.65 o
  -5   1  12       68.98       65.70      2.85 o
  -3   1  12       29.19       31.17      2.60 o
  -1   1  12       29.88       24.16      2.15 o
   1   1  12        3.38        2.42      1.90 o
   3   1  12        9.54        9.10      2.97 o
 -12   2  12       23.06       14.92      6.15 o
 -10   2  12       60.25       69.42      4.28 o
  -8   2  12       66.45       70.15      3.30 o
  -6   2  12       24.47       19.59      2.79 o
  -4   2  12       81.11       75.30      2.98 o
  -2   2  12       15.64       19.75      2.91 o
   0   2  12        5.45        4.07      2.16 o
   2   2  12       99.41       96.32      5.69 o
 -11   3  12      111.53      120.93      8.04 o
  -9   3  12      149.77      167.74      6.88 o
  -7   3  12        6.95        3.21      2.14 o
  -5   3  12       20.00       28.22      2.77 o
  -3   3  12       74.43       77.33      3.35 o
  -1   3  12       80.73       75.04      3.60 o
   1   3  12        1.67        2.26      2.16 o
   3   3  12       12.59        0.61      5.57 o
 -10   4  12       10.24        6.81      7.65 o
  -8   4  12       51.12       53.08      4.85 o
  -6   4  12       46.56       42.82      3.28 o
  -4   4  12       60.00       65.83      6.29 o
  -2   4  12        2.48        1.92      2.87 o
   0   4  12       54.86       55.22      5.34 o
  -7   5  12       78.71       73.99      6.13 o
  -5   5  12        4.80        5.76      2.80 o
  -3   5  12      107.01      117.55      7.92 o
  -1   5  12       84.83       78.16      5.13 o
 -10   0  13       15.78       25.28      4.93 o
  -8   0  13       64.52       65.13      7.88 o
  -6   0  13      101.76      108.45      5.46 o
  -4   0  13        9.06        5.25      2.62 o
  -2   0  13       33.79       38.16      4.23 o
   0   0  13        3.04        2.85      4.29 o
   2   0  13        0.02        3.05      4.00 o
 -11   1  13       37.43       33.25      3.81 o
  -9   1  13      346.23      413.54     12.07 o
  -7   1  13       46.13       43.05      2.73 o
  -5   1  13        9.25       13.56      1.98 o
  -3   1  13       41.35       35.66      2.27 o
  -1   1  13       19.61       21.79      2.43 o
   1   1  13      104.56      100.21      5.12 o
 -10   2  13       61.29       61.08      6.09 o
  -8   2  13      148.51      156.92      5.13 o
  -6   2  13        3.65        3.63      2.00 o
  -4   2  13       57.62       57.58      2.78 o
  -2   2  13       50.48       56.47      3.11 o
   0   2  13       20.90       17.80      2.45 o
   2   2  13       13.61        6.07      5.06 o
  -9   3  13      153.45      174.34      9.39 o
  -7   3  13       50.56       50.86      3.22 o
  -5   3  13        5.63        3.06      2.38 o
  -3   3  13        9.24       15.13      2.54 o
  -1   3  13       32.89       34.03      3.55 o
   1   3  13       12.71       26.54     23.59 o
  -8   4  13       92.68       91.16      6.39 o
  -6   4  13       50.56       45.16      5.12 o
  -4   4  13       37.18       35.25      3.37 o
  -2   4  13       36.32       34.42      4.56 o
 -10   0  14      412.64      503.57     22.11 o
  -8   0  14       10.71        1.65      5.85 o
  -6   0  14       18.12       15.19      3.28 o
  -4   0  14       58.01       64.59      6.03 o
  -2   0  14       33.34       36.89      3.81 o
   0   0  14       30.71       28.07      3.83 o
  -9   1  14      105.72      121.17      8.17 o
  -7   1  14       16.18       17.17      2.47 o
  -5   1  14       11.72        7.31      2.05 o
  -3   1  14       46.73       41.31      2.81 o
  -1   1  14       21.12       17.52      2.32 o
  -8   2  14       17.56       19.24      3.46 o
  -6   2  14        6.11        6.48      2.40 o
  -4   2  14       17.02       22.47      2.55 o
  -2   2  14       81.29       83.89      4.01 o
  -7   3  14       30.22       24.29      3.30 o
  -5   3  14       51.40       45.38      3.68 o
  -3   3  14       31.76       23.46      2.80 o
  -8   0  15        3.87        3.99     16.10 o
  -6   0  15        0.04        0.81      3.38 o
  -4   0  15       74.22       84.19      6.92 o
  -7   1  15        4.82       12.33      4.02 o
  -5   1  15        0.66       -3.34      2.67 o
  -3   1  15       27.40       25.24      3.71 o
 
